# Supplementary material for: Evaluating changes in student health, wellbeing and social circumstances before and during COVID-19 pandemic restrictions in Australia
Source: PeerJ. 2021 Sep 29;9:e12078. doi: 10.7717/peerj.12078 (PMC8487240; doi:10.7717/peerj.12078)
Supplement: Supplemental Information 3 [file peerj-09-12078-s003.sps]

* Encoding: UTF-8.
*H&S COVID analysis.
*K Baldock 24 June 2020.


DATASET NAME HS2020COVID.


******************************************************************************************
*Demographics.


DATASET ACTIVATE HS2020COVID.
FREQUENCIES VARIABLES=gender agegrp
  /ORDER=ANALYSIS.

DESCRIPTIVES VARIABLES=age
  /STATISTICS=MEAN STDDEV MIN MAX.

EXAMINE VARIABLES=age
  /PLOT BOXPLOT STEMLEAF
  /COMPARE GROUPS
  /STATISTICS DESCRIPTIVES
  /CINTERVAL 95
  /MISSING LISTWISE
  /NOTOTAL.

FREQUENCIES VARIABLES=workstat employment workstat_B employloss_covid_B housing housing_B 
    accomchange_covid_B accomchange_reason_covid_B accomchange_reasonoth_covid_B replaceincloss_covid_B 
    replaceincloss_other_covid_B
  /ORDER=ANALYSIS.

DATASET ACTIVATE HS2020COVID.
FREQUENCIES VARIABLES=income incomeother mobilepay healthinsure income_B incomeother_B mobilepay_B 
    healthinsure_B
  /ORDER=ANALYSIS.

EXAMINE VARIABLES=totalincome
  /PLOT BOXPLOT STEMLEAF
  /COMPARE GROUPS
  /STATISTICS DESCRIPTIVES
  /CINTERVAL 95
  /MISSING LISTWISE
  /NOTOTAL.
EXAMINE VARIABLES=housecost
  /PLOT BOXPLOT STEMLEAF
  /COMPARE GROUPS
  /STATISTICS DESCRIPTIVES
  /CINTERVAL 95
  /MISSING LISTWISE
  /NOTOTAL.
EXAMINE VARIABLES=mobilecost
  /PLOT BOXPLOT STEMLEAF
  /COMPARE GROUPS
  /STATISTICS DESCRIPTIVES
  /CINTERVAL 95
  /MISSING LISTWISE
  /NOTOTAL.
EXAMINE VARIABLES=transportcost
  /PLOT BOXPLOT STEMLEAF
  /COMPARE GROUPS
  /STATISTICS DESCRIPTIVES
  /CINTERVAL 95
  /MISSING LISTWISE
  /NOTOTAL.
EXAMINE VARIABLES=foodcost
  /PLOT BOXPLOT STEMLEAF
  /COMPARE GROUPS
  /STATISTICS DESCRIPTIVES
  /CINTERVAL 95
  /MISSING LISTWISE
  /NOTOTAL.
EXAMINE VARIABLES=entertaincost
  /PLOT BOXPLOT STEMLEAF
  /COMPARE GROUPS
  /STATISTICS DESCRIPTIVES
  /CINTERVAL 95
  /MISSING LISTWISE
  /NOTOTAL.
EXAMINE VARIABLES=incomewk
  /PLOT BOXPLOT STEMLEAF
  /COMPARE GROUPS
  /STATISTICS DESCRIPTIVES
  /CINTERVAL 95
  /MISSING LISTWISE
  /NOTOTAL.
EXAMINE VARIABLES=housecostwk
  /PLOT BOXPLOT STEMLEAF
  /COMPARE GROUPS
  /STATISTICS DESCRIPTIVES
  /CINTERVAL 95
  /MISSING LISTWISE
  /NOTOTAL.
EXAMINE VARIABLES=mobilecostwk
  /PLOT BOXPLOT STEMLEAF
  /COMPARE GROUPS
  /STATISTICS DESCRIPTIVES
  /CINTERVAL 95
  /MISSING LISTWISE
  /NOTOTAL.
EXAMINE VARIABLES=totexpense
  /COMPARE GROUPS
  /STATISTICS DESCRIPTIVES
  /CINTERVAL 95
  /MISSING LISTWISE
  /NOTOTAL.
EXAMINE VARIABLES=totalincome_B
  /PLOT BOXPLOT STEMLEAF
  /COMPARE GROUPS
  /STATISTICS DESCRIPTIVES
  /CINTERVAL 95
  /MISSING LISTWISE
  /NOTOTAL.
EXAMINE VARIABLES=housecost_B
  /PLOT BOXPLOT STEMLEAF
  /COMPARE GROUPS
  /STATISTICS DESCRIPTIVES
  /CINTERVAL 95
  /MISSING LISTWISE
  /NOTOTAL.
EXAMINE VARIABLES=mobilecost_B
  /PLOT BOXPLOT STEMLEAF
  /COMPARE GROUPS
  /STATISTICS DESCRIPTIVES
  /CINTERVAL 95
  /MISSING LISTWISE
  /NOTOTAL.
EXAMINE VARIABLES=transportcost_B
  /COMPARE GROUPS
  /STATISTICS DESCRIPTIVES
  /CINTERVAL 95
  /MISSING LISTWISE
  /NOTOTAL.
EXAMINE VARIABLES=foodcost_B
  /PLOT BOXPLOT STEMLEAF
  /COMPARE GROUPS
  /STATISTICS DESCRIPTIVES
  /CINTERVAL 95
  /MISSING LISTWISE
  /NOTOTAL.
EXAMINE VARIABLES=entertaincost_B
  /PLOT BOXPLOT STEMLEAF
  /COMPARE GROUPS
  /STATISTICS DESCRIPTIVES
  /CINTERVAL 95
  /MISSING LISTWISE
  /NOTOTAL.
EXAMINE VARIABLES=incomewk_B
  /PLOT BOXPLOT STEMLEAF
  /COMPARE GROUPS
  /STATISTICS DESCRIPTIVES
  /CINTERVAL 95
  /MISSING LISTWISE
  /NOTOTAL.
EXAMINE VARIABLES=housecostwk_B
  /PLOT BOXPLOT STEMLEAF
  /COMPARE GROUPS
  /STATISTICS DESCRIPTIVES
  /CINTERVAL 95
  /MISSING LISTWISE
  /NOTOTAL.
EXAMINE VARIABLES=mobilecostwk_B
  /PLOT BOXPLOT STEMLEAF
  /COMPARE GROUPS
  /STATISTICS DESCRIPTIVES
  /CINTERVAL 95
  /MISSING LISTWISE
  /NOTOTAL.
EXAMINE VARIABLES=totexpense_B
  /PLOT BOXPLOT STEMLEAF
  /COMPARE GROUPS
  /STATISTICS DESCRIPTIVES
  /CINTERVAL 95
  /MISSING LISTWISE
  /NOTOTAL.


EXAMINE VARIABLES=transportcost transportcost_B foodcost foodcost_B entertaincost entertaincost_B housecostwk housecostwk_B mobilecostwk mobilecostwk_B incomewk incomewk_B totexpense totexpense_B 
  /PLOT BOXPLOT STEMLEAF
  /COMPARE GROUPS
  /STATISTICS DESCRIPTIVES
  /CINTERVAL 95
  /MISSING LISTWISE
  /NOTOTAL.


DATASET ACTIVATE HS2020COVID.
USE ALL.
COMPUTE filter_$=(not sysmis(transportcost) and not sysmis(foodcost) and not sysmis(entertaincost) 
    and not sysmis(housecostwk) and not sysmis(mobilecostwk) and not sysmis(totexpense) and not 
    sysmis(incomewk) and not sysmis(transportcost_B) and not sysmis(foodcost_B) and not 
    sysmis(entertaincost_B) and not sysmis(housecostwk_B) and not sysmis(mobilecostwk_B) and not 
    sysmis(totexpense_B) and not sysmis(incomewk_B)).
VARIABLE LABELS filter_$ 'not sysmis(transportcost) and not sysmis(foodcost) and not '+
    'sysmis(entertaincost) and not sysmis(housecostwk) and not sysmis(mobilecostwk) and not '+
    'sysmis(totexpense) and not sysmis(incomewk) and not sysmis(transportcost_B) and not '+
    'sysmis(food... (FILTER)'.
VALUE LABELS filter_$ 0 'Not Selected' 1 'Selected'.
FORMATS filter_$ (f1.0).
FILTER BY filter_$.
EXECUTE.

DATASET ACTIVATE HS2020COVID.
FREQUENCIES VARIABLES=anxiety depression stress mntlother mntlcond anxiety_B depression_B stress_B 
    mntlother_B mntlcond_B SF1 SF1_B
  /ORDER=ANALYSIS.
